# Supplementary material for: Essential Rule Derived from Thermodynamics and Kinetics Studies of Benzopyran Compounds
Source: Molecules. 2023 Dec 11;28(24):8039. doi: 10.3390/molecules28248039 (PMC10745646; doi:10.3390/molecules28248039)
Supplement: Supplementary file 1 [file molecules-28-08039-s001.zip]

Archive with 1 entries (1 files):
- molecules-2684424-supplementary.pdf
